# Supplementary material for: Hyperoside Nanomicelles Alleviate Atherosclerosis by Modulating the Lipid Profile and Intestinal Flora Structure in High-Fat-Diet-Fed Apolipoprotein-E-Deficient Mice
Source: Molecules. 2023 Jun 29;28(13):5088. doi: 10.3390/molecules28135088 (PMC10343736; doi:10.3390/molecules28135088)
Supplement: Supplementary file 1 [file molecules-28-05088-s001.zip]

Archive with 1 entries (1 files):
- molecules-2420843-supplementary.pdf
